# Supplementary material for: Two novel qualitative transcriptional signatures robustly applicable to non‐research‐oriented colorectal cancer samples with low‐quality RNA
Source: J Cell Mol Med. 2021 Mar 14;25(7):3622–33. doi: 10.1111/jcmm.16467 (PMC8034468; doi:10.1111/jcmm.16467)
Supplement: Supplementary file 12 — Supplementary Material [file JCMM-25-3622-s010.txt]

Stable_pair<-
  function(exp,geneid,freq = 0.95){
    s=Sys.time()
    pair=matrix(0,choose(length(geneid),2),4);
    j=1;
    for (i in 1:(length(geneid)-1)) {
      length(geneid)-1-i
      exp1=(matrix(rep(exp[i,],times = length(geneid)-i),nrow = length(geneid)-i,ncol = dim(exp)[2],byrow = T)-exp[(i+1):length(geneid),])>0
      exp2=(matrix(rep(exp[i,],times = length(geneid)-i),nrow = length(geneid)-i,ncol = dim(exp)[2],byrow = T)-exp[(i+1):length(geneid),])<0
      pair[j:(j+dim(exp1)[1]-1),1:4]=cbind(
        rep(geneid[i],times = (length(geneid)-i)),
        geneid[(i+1):length(geneid)],
        apply(exp1,1,sum)/dim(exp1)[2],
        apply(exp2,1,sum)/dim(exp2)[2]
      )
      j=j+dim(exp1)[2];
    }
    index1=pair[,3]>freq
    index2=pair[,4]>freq
    outpair=rbind(pair[index1,c(1:2)],pair[index2,c(2:1)])
    
    e=Sys.time()
    print(e-s)
    return(outpair)
  }
stable_nor<-Stable_pair(normal_exp,geneid,freq = 0.95)
stable_can<-Stable_pair(cancer_exp,geneid,freq = 0.95)
pair_temp<-rbind(stable_nor,cbind(stable_can[,2],stable_can[,1]))
stable_reverse_pair<-pair_temp[duplicated(pair_temp),]
  
  
TSP_sig<-
  function(normal_exp,cancer_exp,geneid,fdr_method = "BH",p = 0.05,fdr = 0.05){
    #fdr_method<-c("holm", "hochberg", "hommel", "bonferroni", "BH", "BY", "fdr", "none")
    s=Sys.time()
    pair=matrix(0,choose(length(geneid),2),6);
    j=1;
    for (i in 1:(length(geneid)-1)) {
      length(geneid)-1-i
      nor1=(matrix(rep(normal_exp[i,],times = length(geneid)-i),nrow = length(geneid)-i,ncol = dim(normal_exp)[2],byrow = T)-normal_exp[(i+1):length(geneid),])>0
      nor2=(matrix(rep(normal_exp[i,],times = length(geneid)-i),nrow = length(geneid)-i,ncol = dim(normal_exp)[2],byrow = T)-normal_exp[(i+1):length(geneid),])<0
      can1=(matrix(rep(cancer_exp[i,],times = length(geneid)-i),nrow = length(geneid)-i,ncol = dim(cancer_exp)[2],byrow = T)-cancer_exp[(i+1):length(geneid),])>0
      can2=(matrix(rep(cancer_exp[i,],times = length(geneid)-i),nrow = length(geneid)-i,ncol = dim(cancer_exp)[2],byrow = T)-cancer_exp[(i+1):length(geneid),])<0
      pair[j:(j+dim(nor1)[1]-1),1:2]=cbind(
        rep(geneid[i],times = (length(geneid)-i)),
		geneid[(i+1):length(geneid)]
      )
      temp=cbind(
        apply(nor1,1,sum),
		apply(nor2,1,sum),
		apply(nor1,1,sum)+apply(can1,1,sum),
		apply(nor2,1,sum)+apply(can2,1,sum)
      )
      pair[j:(j+dim(nor1)[1]-1),3:4]=cbind(
        1-phyper(temp[,1]-1,length(nor1[1,]),length(can1[1,])*rep(1,length(temp[,1])),temp[,3] ),
        1-phyper(temp[,2]-1,length(nor1[1,]),length(can1[1,])*rep(1,length(temp[,1])),temp[,4] )
      )
      j=j+length(nor1[,1]);
    }
    
    if(fdr_method == "none")
    {##p_value
      index1=which(pair[,3]< p)
      index2=which(pair[,4]< p)
      outpair=rbind(pair[index1,c(1:2,3)],pair[index2,c(2:1,4)]);
      colnames(outpair)<-c("GeneA", "GeneB", "p_value")
    }else
    {##FDR
      pair[,5:6]=cbind(p.adjust(pair[,3],method = fdr_method,n=length(pair[,3])),
                       p.adjust(pair[,4],method = fdr_method,n=length(pair[,4])));
      index1=which(pair[,5]<fdr);
      index2=which(pair[,6]<fdr);
      outpair=rbind(pair[index1,c(1:2,5)],pair[index2,c(2:1,6)]);
      colnames(outpair)<-c("GeneA", "GeneB", "fdr")
    }
	
    e=Sys.time()
    print(e-s)
    return(outpair)
  }

TSP_DEGs<-
  function(normal_exp,cancer_exp,geneid,DEGs = T,DEG_file = "DEGs.txt",fdr_method = "BH",p = 0.05,fdr = 0.05){
    #fdr_method<-c("holm", "hochberg", "hommel", "bonferroni", "BH", "BY", "fdr", "none")
	s=Sys.time()
    pair=matrix(0,choose(length(geneid),2),6);
    j=1;
    for (i in 1:(length(geneid)-1)) {
      length(geneid)-1-i
      nor1=(matrix(rep(normal_exp[i,],times = length(geneid)-i),nrow = length(geneid)-i,ncol = dim(normal_exp)[2],byrow = T)-normal_exp[(i+1):length(geneid),])>0
      nor2=(matrix(rep(normal_exp[i,],times = length(geneid)-i),nrow = length(geneid)-i,ncol = dim(normal_exp)[2],byrow = T)-normal_exp[(i+1):length(geneid),])<0
      can1=(matrix(rep(cancer_exp[i,],times = length(geneid)-i),nrow = length(geneid)-i,ncol = dim(cancer_exp)[2],byrow = T)-cancer_exp[(i+1):length(geneid),])>0
      can2=(matrix(rep(cancer_exp[i,],times = length(geneid)-i),nrow = length(geneid)-i,ncol = dim(cancer_exp)[2],byrow = T)-cancer_exp[(i+1):length(geneid),])<0
      pair[j:(j+dim(nor1)[1]-1),1:2]=cbind(
        rep(geneid[i],times = (length(geneid)-i)),
		geneid[(i+1):length(geneid)]
      )
      temp=cbind(
        apply(nor1,1,sum),
		apply(nor2,1,sum),
		apply(nor1,1,sum)+apply(can1,1,sum),
		apply(nor2,1,sum)+apply(can2,1,sum)
      )##
      pair[j:(j+dim(nor1)[1]-1),3:4]=cbind(
        1-phyper(temp[,1]-1,length(nor1[1,]),length(can1[1,])*rep(1,length(temp[,1])),temp[,3] ),
        1-phyper(temp[,2]-1,length(nor1[1,]),length(can1[1,])*rep(1,length(temp[,1])),temp[,4] )
      )##rhyper(nn, m, n, k)
      j=j+length(nor1[,1]);
    }
	
    if(DEGs){##DEGs
      DEGs<-as.matrix(read.delim(DEG_file,sep = "\t",header = T))
      int=intersect(DEGs,pair[,1:2])
      if(length(int)>0){
        index1=!is.na(match(pair[,1],int))
        index2=!is.na(match(pair[,2],int))
        pair=pair[index1|index2,]
      }
      else{
        print("There is no interaction with DEGs list!","\t")
      }
    }
    
    if(fdr_method == "none")
    {##p_value
      index1=which(pair[,3]< p)
      index2=which(pair[,4]< p)
      outpair=rbind(pair[index1,c(1:2,3)],pair[index2,c(2:1,4)]);
	  colnames(outpair)<-c("GeneA", "GeneB", "p_value")
    }else
    {##FDR
      pair[,5:6]=cbind(p.adjust(pair[,3],method = fdr_method,n = length(pair[,3])),
                       p.adjust(pair[,4],method = fdr_method,n = length(pair[,4])));
      index1=which(pair[,5]<fdr);
      index2=which(pair[,6]<fdr);
      outpair=rbind(pair[index1,c(1:2,5)],pair[index2,c(2:1,6)]);
	  colnames(outpair)<-c("GeneA", "GeneB", "fdr")
    }
	
    e=Sys.time()
    print(e-s)
    return(outpair)
  }
